# Supplementary material for: Evaluation of Biochemical Parameters in Caretta caretta Sea Turtles
Source: Vet Sci. 2024 Nov 16;11(11):571. doi: 10.3390/vetsci11110571 (PMC11598882; doi:10.3390/vetsci11110571)
Supplement: Supplementary file 1 [file vetsci-11-00571-s001.zip]

Archive with 1 entries (1 files):
- vetsci-3286858-supplementary.pdf
